# Supplementary material for: Pre-Implantation Bovine Embryo Evaluation—From Optics to Omics and Beyond
Source: Animals (Basel). 2023 Jun 24;13(13):2102. doi: 10.3390/ani13132102 (PMC10339960; doi:10.3390/ani13132102)
Supplement: Supplementary file 1 [file animals-13-02102-s001.zip]

Archive with 1 entries (1 files):
- animals-2438292-supplementary.pdf
